# Supplementary material for: Size-Dependent Mechanism of Selenium Nanoparticles in Regulating Cadmium Accumulation in the Soil–Rice (Oryza sativa L.) System
Source: Nanomaterials (Basel). 2026 Jul 22;16(14):897. doi: 10.3390/nano16140897 (PMC13414602; doi:10.3390/nano16140897)
Supplement: Supplementary file 1 [file nanomaterials-16-00897-s001.zip]

Archive with 1 entries (1 files):
- nanomaterials-4421308-supplementary.pdf
